# Supplementary material for: Exploring the Needs and Perspectives of Patients with Obesity to Inform Health Care Practice: A Focus Group Study
Source: J Clin Med. 2026 Apr 20;15(8):3147. doi: 10.3390/jcm15083147 (PMC13116844; doi:10.3390/jcm15083147)
Supplement: Supplementary file 1 [file jcm-15-03147-s001.zip]

Archive with 2 entries (2 files):
- Supplementary File S1_COREQ Checklist.pdf
- Supplementary file S2 Semistructured interview.pdf
